# Supplementary material for: Structure and dynamics of a four-protofilament microtubule from Heimdallarchaeales α/β-tubulin
Source: Sci Adv. 2026 Jul 15;12(29):eaeh4305. doi: 10.1126/sciadv.aeh4305 (PMC13371889; doi:10.1126/sciadv.aeh4305)
Supplement: Supplementary file 2 — Movies S1 to S7 [file sciadv.aeh4305_movies_s1_to_s7.zip]

Archive with 7 entries (7 files):
- sciadv.aeh4305_movie_s1.avi
- sciadv.aeh4305_movie_s2.avi
- sciadv.aeh4305_movie_s3.avi
- sciadv.aeh4305_movie_s4.avi
- sciadv.aeh4305_movie_s5.avi
- sciadv.aeh4305_movie_s6.avi
- sciadv.aeh4305_movie_s7.avi
